# Supplementary material for: Metabolic and miRNA Profiling of TMV Infected Plants Reveals Biphasic Temporal Changes
Source: PLoS One. 2011 Dec 12;6(12):e28466. doi: 10.1371/journal.pone.0028466 (PMC3236191; doi:10.1371/journal.pone.0028466)
Supplement: Figure S1 — Virus severity comparison. Systemic symptoms on infected tobacco plants at 30 days post infection (TMV, and ShMV respectively). Percentage of plants showing systemic symptoms observed on inoculated plants with the selected viruses in two independent experiments at different days post infection, with a minimum of ten plants per assay. Similar virus concentrations were used (∼2.5 mg/ml) as inocula. Number of plants with flowers and the average height of plants quantified 30 days post infection in two independent infection assays. (XLS) [file pone.0028466.s001.xls]

## Sheet: A- TMV
METABOLITE	1 dpi							5 dpi							8 dpi							15 dpi							22 dpi							assignment of peaks identity
	MOCK			TMV				MOCK			TMV				MOCK			TMV				MOCK			TMV				MOCK			TMV				detected by	m/z	ion adduct	RT (min)	scanning mode	identification by standar compound
	Avr		SE	Avr		SE		Avr		SE	Avr		SE		Avr		SE	Avr		SE		Avr		SE	Avr		SE		Avr		SE	Avr		SE
2-oxoglutarate	1	±	0.28392	1.3529	±	0.19267		1	±	0.175036	0.768895	±	0.188556		1	±	0.263985	1.32836	±	0.30509		1	±	0.242535	1.49413	±	0.260154		1	±	0.151028	1.10563	±	0.212696		GC-MS				positive	yes
2-oxogulonate	1	±	0.167589	1.37957	±	0.152358		1	±	0.0911381	0.847382	±	0.0989184		1	±	0.161833	1.19006	±	0.10609		1	±	0.191969	0.679009	±	0.201061		1	±	0.217764	1.04105	±	0.178879		GC-MS				positive	yes
4-hydroxybutyrate	1	±	0.104761	1.20538	±	0.155015		1	±	0.161349	0.860401	±	0.126665		1	±	0.151104	0.577889	±	0.111214		1	±	0.205932	0.728811	±	0.107684		1	±	0.12507	0.706754	±	0.189226		GC-MS				positive	yes
4-hydroxycinnamate	1	±	0.0600983	1.25997	±	0.178349		1	±	0.124644	0.953756	±	0.0786411		1	±	0.05	1.22081	±	0.0246811		1	±	0.160999	1.17386	±	0.410458		1	±	0.177464	0.881811	±	0.0694954		GC-MS				positive	yes
Adenine	1	±	0.215231	1.86131	±	0.274788		1	±	0.0925601	0.861929	±	0.123597		1	±	0.0728033	1.45038	±	0.0376044		1	±	0.315464	0.577625	±	0.153644		1	±	0.214901	1.21722	±	0.209934		GC-MS				positive	yes
Alanine	1	±	0.252555	1.03942	±	0.278726		1	±	0.325353	0.871849	±	0.251759		1	±	0.229485	1.00373	±	0.201621		1	±	0.3123	0.600652	±	0.0647851		1	±	0.284208	0.50361	±	0.090639		GC-MS				positive	yes
Asparagine	1	±	0.175486	1.41102	±	0.196258		1	±	0.261775	0.740732	±	0.110208		1	±	0.155593	1.19177	±	0.270008		1	±	0.137822	0.89443	±	N/D		1	±	0.186436	0.450598	±	0.0946912		GC-MS				positive	yes
Benzoate	1	±	0.102255	1.51778	±	0.133456		1	±	0.102898	0.998694	±	0.150317		1	±	0.422035	0.953015	±	0.0266525		1	±	0.230297	0.940412	±	0.103612		1	±	0.115859	1.25176	±	0.261074		GC-MS				positive	yes
Beta-alanine	1	±	0.0999707	1.01	±	0.118023		1	±	0.0864253	1.12	±	0.0633697		1	±	0.150253	1.01581	±	0.146622		1	±	0.260336	0.52063	±	0.115852		1	±	0.0771386	0.635078	±	0.0831533		GC-MS				positive	yes
Caffeate	1	±	0.191974	1.28635	±	0.101311		1	±	0.16504	0.925248	±	0.144824		1	±	0.446601	0.690187	±	0.119942		1	±	0.218464	0.896137	±	0.12323		1	±	0.119335	1.00619	±	0.0633163		GC-MS				positive	yes
Cellobiose	1	±	0.19676	N/D	±	N/D		1	±	0.263025	N/D	±	N/D		1	±	0.177485	0.752152	±	0.168889		1	±	0.239666	5.84341	±	1.29858		1	±	0.096718	6.11194	±	1.29041		GC-MS				positive	yes
Chrologenate related 1	1	±	0.0494039	1.0409	±	0.0430422		1	±	0.051637	1.01951	±	0.0929479		1	±	0.106782	1.01965	±	0.0596533		1	±	0.069486	1.1727	±	0.0806109		1	±	0.031725	1.11896	±	0.0384837		LC-MS	353.1		13.51	negative
Chrologenate related 2	1	±	0.0478863	0.991779	±	0.0647386		1	±	0.0548051	1.04258	±	0.0598402		1	±	0.028586	1.07944	±	0.0841861		1	±	0.0597289	1.06621	±	0.0735303		1	±	0.0339294	1.0833	±	0.0518932		LC-MS	359.2	Na	10.73	negative
Chrologenate related 3	1	±	0.0562469	0.983751	±	0.0657234		1	±	0.0364268	0.897126	±	0.0761186		1	±	0.0402002	1.16405	±	0.0714833		1	±	0.0486221	1.1389	±	0.0735531		1	±	0.0187696	1.16502	±	0.0424625		LC-MS	359.2	Na	9.97	negative
Chrologenic acid (Cafferoyl-4-quinate)	1	±	0.0306333	0.924403	±	0.0601098		1	±	0.0596468	1.24751	±	0.0667416		1	±	0.0796551	1.2042	±	0.0330472		1	±	0.0713853	1.35384	±	0.0946118		1	±	0.0214878	1.34262	±	0.107107		LC-MS	375.2	Na	12.93	negative	yes
Chrologenic acid (putative cafferoyl-3-quinate)	1	±	0.0696472	1.1434	±	0.11638		1	±	0.0872055	0.843917	±	0.0518492		1	±	0.1147	0.923212	±	0.0356739		1	±	0.117768	1.3314	±	0.0720582		1	±	0.0178086	1.68281	±	0.133683		LC-MS	375.2	Na	6.51	negative
Chrologenic acid (putative cafferoyl-5-quinate)	1	±	0.0414214	0.912305	±	0.141534		1	±	0.128435	1.20989	±	0.11411		1	±	0.691549	2.56964	±	0.440329		1	±	0.0585017	1.22323	±	0.03		1	±	0.0548053	0.951108	±	0.14281		LC-MS	375.2	Na	6.96	negative
Chrologenate related 4	1	±	0.0370555	1.04041	±	0.0399454		1	±	0.0757714	0.731117	±	0.0381377		1	±	0.0691446	1.03172	±	0.0505521		1	±	0.0753338	1.16483	±	0.063161		1	±	0.0266675	0.937935	±	0.0521258		LC-MS	375.2	Na	9.39	negative
Coumaroly-4-quinate	1	±	0.0163859	1.01578	±	0.018464		1	±	0.0238646	0.997376	±	0.0296164		1	±	0.022104	1.06559	±	0.0257294		1	±	0.0461507	0.927466	±	0.0286384		1	±	0.0356122	1.06023	±	0.0148337		LC-MS	375	Na	8.32	negative
Citrate	1	±	0.187305	0.945421	±	0.278398		1	±	0.141558	1.50324	±	0.459364		1	±	0.169562	0.933987	±	0.183068		1	±	0.267369	1.44553	±	0.393963		1	±	0.334208	0.699558	±	0.145701		GC-MS				positive	yes
Dehydroascorbate	1	±	0.456528	1.80012	±	0.503326		1	±	0.169452	0.671424	±	0.263393		1	±	0.435766	0.81077	±	0.126994		1	±	0.200556	1.09158	±	0.165423		1	±	0.197497	0.424543	±	0.107372		GC-MS				positive	yes
Fructose	1	±	0.108368	1.2281	±	0.0943934		1	±	0.10152	0.936713	±	0.0828212		1	±	0.0826054	1.20098	±	0.210175		1	±	0.0511104	0.746825	±	0.0690184		1	±	0.0306995	0.761129	±	0.0435603		GC-MS				positive	yes
Fructose-6-phosphate	1	±	0.498698	1.07198	±	0.306775		1	±	0.166357	1.36452	±	0.225712		1	±	0.190652	1.26002	±	0.24167		1	±	0.346251	2.04428	±	0.470507		1	±	0.322189	0.922503	±	0.195527		GC-MS				positive	yes
Fumarate	1	±	0.15629	1.00879	±	0.168008		1	±	0.139292	0.920139	±	0.092298		1	±	0.248355	0.61562	±	0.0768929		1	±	0.159506	0.904741	±	0.168067		1	±	0.0751584	0.720239	±	0.135086		GC-MS				positive	yes
GABA	1	±	0.120488	1.54306	±	0.128858		1	±	0.0928636	0.952109	±	0.0497316		1	±	0.126113	1.09747	±	0.11791		1	±	0.133101	0.556987	±	0.0994304		1	±	0.229528	0.602193	±	0.0206978		GC-MS				positive	yes
Glucarate	1	±	0.0957629	1.16905	±	0.071232		1	±	0.0858847	0.745003	±	0.0902232		1	±	0.184907	0.904807	±	0.0761427		1	±	0.0934172	0.936123	±	0.108908		1	±	0.0597664	1.05526	±	0.0332716		GC-MS				positive	yes
Glucose	1	±	0.0557295	1.03577	±	0.0974385		1	±	0.123446	1.05525	±	0.0655843		1	±	0.145903	1.12502	±	0.203948		1	±	0.0327502	0.768184	±	0.101841		1	±	0.0220808	0.872302	±	0.0714662		GC-MS				positive	yes
Glucose-6-phosphate	1	±	0.464613	0.780077	±	0.163802		1	±	0.216255	1.23787	±	0.317632		1	±	0.173386	1.41068	±	0.374614		1	±	0.34043	1.60388	±	0.421679		1	±	0.387134	0.80859	±	0.152638		GC-MS				positive	yes
Glutamate	1	±	0.0619738	0.943632	±	0.115816		1	±	0.198148	0.944074	±	0.168494		1	±	0.200645	1.03724	±	0.111962		1	±	0.180209	0.521951	±	0.0488509		1	±	0.0836325	0.657071	±	0.0777617		GC-MS				positive	yes
Glutamine	1	±	0.235433	1.53709	±	0.460135		1	±	0.28222	1.1929	±	0.231997		1	±	0.380079	1.01397	±	0.29241		1	±	0.433693	0.203118	±	0.0404261		1	±	0.117742	0.502175	±	0.0914501		GC-MS				positive	yes
Glutarate	1	±	0.12	0.728466	±	0.0744327		1	±	0.21	1.07454	±	N/D		1	±	N/D	0.595218	±	N/D		N/D	±	N/D	N/D	±	N/D		N/D	±	N/D	N/D	±	N/D		GC-MS				positive	yes
Glycerate	1	±	0.119676	1.2283	±	0.0657517		1	±	0.185479	0.63093	±	0.0791624		1	±	0.172519	0.741204	±	0.0949282		1	±	0.140264	0.513036	±	0.110011		1	±	0.247129	0.601101	±	0.0877054		GC-MS				positive	yes
Glycerol	1	±	0.392977	0.970515	±	0.189821		1	±	0.190659	1.36363	±	0.259606		1	±	0.400298	1.20758	±	0.0642617		1	±	0.41381	1.90911	±	0.222186		1	±	0.130249	1.08342	±	0.294234		GC-MS				positive	yes
Glycine	1	±	0.144397	1.04152	±	0.131		1	±	0.138765	0.874183	±	0.0611558		1	±	0.100928	0.917182	±	0.113677		1	±	0.117156	0.577929	±	0.0697795		1	±	0.10493	0.769539	±	0.079555		GC-MS				positive	yes
Glycolate	1	±	0.103241	0.998829	±	0.0784663		1	±	0.0740367	0.964798	±	0.161866		1	±	0.0999741	0.850232	±	0.0897218		1	±	0.170721	1.63551	±	0.377227		1	±	0.14272	2.90027	±	0.77802		GC-MS				positive	yes
Gulonate	1	±	0.159595	1.41359	±	0.14249		1	±	0.0921882	0.7263	±	0.0676221		1	±	0.151832	1.27871	±	0.143505		1	±	0.136084	0.787551	±	0.195443		1	±	0.121265	0.816202	±	0.124313		GC-MS				positive	yes
Isocitrate	1	±	0.0670653	1.3258	±	0.0619619		1	±	0.0957207	0.77049	±	0.0634		1	±	0.189924	1.40448	±	0.11174		1	±	0.152229	0.791823	±	0.1879		1	±	0.0848872	0.879309	±	0.0973006		GC-MS				positive	yes
Kaempferol-3Glc-6"Rha	1	±	0.0723748	0.973678	±	0.0650624		1	±	0.0527936	1.12407	±	0.114626		1	±	0.110675	1.46484	±	0.131368		1	±	0.0538254	1.28576	±	0.100787		1	±	0.0446885	1.25254	±	0.0726496		LC-MS	593.2		12.25	negative
Kaempferol-glycoside 1 (593m/z)	1	±	0.0516662	0.98571	±	0.0476655		1	±	0.0742852	1.7366	±	0.180524		1	±	0.0606974	0.966644	±	0.0724538		1	±	0.0497707	1.16827	±	0.0907944		1	±	0.0336455	1.105	±	0.0514658		LC-MS	593.2		8.9	negative
Kaempferol-glycoside 2 (593m/z)	N/D	±	N/D	N/D	±	N/D		N/D	±	N/D	N/D	±	N/D		1	±	0.232015	1.08641	±	0.258099		1	±	0.0414008	1.26619	±	0.149338		1	±	0.0228696	1.60241	±	0.0706774		LC-MS	593.4		11.96	negative
Lactate	1	±	0.467975	1.51312	±	0.619198		1	±	0.282484	0.674281	±	0.0716467		1	±	0.317807	0.808756	±	0.0699535		1	±	0.236917	0.888546	±	0.139164		1	±	0.176998	0.854793	±	0.0551879		GC-MS				positive	yes
Lactulose	1	±	0.157722	0.815295	±	0.0915539		1	±	0.183596	0.953498	±	0.170217		1	±	0.327563	0.827268	±	0.0588688		1	±	0.149629	1.55305	±	0.142563		1	±	0.0955122	1.19483	±	0.167929		GC-MS				positive	yes
Lysine	1	±	0.106121	1.41087	±	0.200766		1	±	0.0677615	0.871151	±	0.111378		1	±	0.330972	1.34067	±	0.18776		1	±	0.187568	1.97897	±	0.33443		1	±	0.126007	5.29107	±	1.30251		GC-MS				positive	yes
Malate	1	±	0.0766705	1.37805	±	0.157985		1	±	0.0600303	1.07501	±	0.101159		1	±	0.161631	0.84488	±	0.0448295		1	±	0.157401	1.00196	±	0.191967		1	±	0.0998089	1.24343	±	0.129009		GC-MS				positive	yes
Maleate	1	±	0.161306	1.14743	±	0.153414		1	±	0.0944362	0.898016	±	0.0605292		1	±	0.256482	0.569527	±	0.0324282		1	±	0.114222	0.855086	±	0.107851		1	±	0.115084	1.07171	±	0.049592		GC-MS				positive	yes
Malonate	1	±	0.11683	1.20958	±	0.213033		1	±	0.134242	0.839689	±	0.0943891		1	±	0.171123	0.697817	±	0.0761548		1	±	0.135099	0.714012	±	0.106005		1	±	0.119878	0.684427	±	0.122052		GC-MS				positive	yes
Maltose	1	±	0.171439	1.10246	±	0.202962		1	±	0.129873	0.719901	±	0.148501		1	±	0.212943	1.2032	±	0.154119		1	±	0.0887208	0.991086	±	0.096407		1	±	0.0690407	1.102	±	0.144573		GC-MS				positive	yes
Mannose	1	±	0.104923	1.99186	±	0.458393		1	±	0.125096	0.936283	±	0.232139		1	±	0.230436	1.8906	±	0.561257		1	±	0.121437	2.0187	±	0.370416		1	±	0.153219	1.21263	±	0.0786195		GC-MS				positive	yes
Methionine	1	±	0.155176	1.4029	±	0.0770796		1	±	0.111447	1.02989	±	0.230973		1	±	0.261051	1.5688	±	0.278178		1	±	0.107827	4.31688	±	0.615074		1	±	0.11694	4.87172	±	0.659286		GC-MS				positive	yes
Myo-inositol	1	±	0.0849542	1.27473	±	0.0943622		1	±	0.0561752	0.903701	±	0.0674269		1	±	0.190309	0.920509	±	0.0402873		1	±	0.166531	0.955215	±	0.181011		1	±	0.0984597	1.13919	±	0.152619		GC-MS				positive	yes
Myristate	1	±	0.0662061	1.53857	±	0.181699		1	±	0.0510821	0.996654	±	0.0761041		1	±	0.26784	0.719081	±	0.0142415		1	±	0.130576	0.947939	±	0.160413		1	±	0.115115	1.09395	±	0.0911837		GC-MS				positive	yes
Nicotinate	1	±	0.138609	1.25652	±	0.119465		1	±	0.0692483	0.897704	±	0.103807		1	±	0.364472	0.629816	±	0.0783351		1	±	0.179635	0.874774	±	0.11468		1	±	0.144906	0.936979	±	0.070632		GC-MS				positive	yes
Palmitate	1	±	0.0777483	1.63267	±	0.222008		1	±	0.0721617	0.975156	±	0.0806725		1	±	0.34545	1.11756	±	0.0151851		1	±	0.149236	1.22164	±	0.156663		1	±	0.127486	1.26436	±	0.0954898		GC-MS				positive	yes
Pelargonate	1	±	0.155635	1.38413	±	0.103438		1	±	0.0799033	1.19612	±	0.216706		1	±	0.38216	1.10323	±	0.0444656		1	±	0.256081	1.51704	±	0.102901		1	±	0.159874	0.646808	±	0.1032		GC-MS				positive	yes
Phenylalanine	1	±	0.101221	1.19838	±	0.146399		1	±	0.0676127	0.987997	±	0.0880448		1	±	0.0998515	1.08597	±	0.124754		1	±	0.167215	0.468765	±	0.0890808		1	±	0.144977	0.471697	±	0.0534446		GC-MS				positive	yes
Phosphorate	1	±	0.161871	1.54163	±	0.264388		1	±	0.146062	1.28095	±	0.127807		1	±	0.183695	0.630542	±	0.114643		1	±	0.127582	1.08975	±	0.214967		1	±	0.103848	0.979409	±	0.109188		GC-MS				positive	yes
Proline	1	±	0.174326	1.27907	±	0.180453		1	±	0.322536	0.828032	±	0.201052		1	±	0.316737	0.960849	±	0.276592		1	±	0.25637	0.281629	±	0.126187		1	±	0.235251	0.747324	±	0.276362		GC-MS				positive	yes
Putrescine	1	±	0.140389	1.05973	±	0.156366		1	±	0.207104	0.77344	±	0.188889		1	±	0.335876	0.984963	±	0.163913		1	±	0.107421	0.380912	±	0.0812448		1	±	0.123971	0.703461	±	0.0760988		GC-MS				positive	yes
Pyruvate	1	±	0.356237	1.84598	±	0.18519		1	±	0.176449	0.551224	±	0.127569		1	±	0.299309	1.05333	±	0.227303		1	±	0.152011	0.775145	±	0.219858		1	±	0.149179	0.455901	±	0.064906		GC-MS				positive	yes
Quercetin-3Glc	1	±	0.047483	0.892953	±	0.0538758		1	±	0.0329825	0.897582	±	0.0621048		1	±	0.0795151	1.40407	±	0.0824028		1	±	0.0583348	1.30933	±	0.0867944		1	±	0.0528752	0.89172	±	0.0647104		LC-MS	463.1		11.96	negative	yes
Raffinose	N/D	±	N/D	N/D	±	N/D		N/D	±	N/D	N/D	±	N/D		N/D	±	N/D	N/D	±	N/D		N/D	±	N/D	N/D	±	N/D		1	±	0.180363	3.24212	±	0.992374		GC-MS				positive	yes
Rhamnose	1	±	0.082325	1.28358	±	0.0792638		1	±	0.101599	0.923887	±	0.0685623		1	±	0.158268	1.01453	±	0.134908		1	±	0.170391	1.14269	±	0.169963		1	±	0.0375443	1.12875	±	0.0824439		GC-MS				positive	yes
Ribose	1	±	0.0740435	1.38541	±	0.108405		1	±	0.0998695	0.784517	±	0.0807613		1	±	0.172866	1.15405	±	0.104133		1	±	0.0930515	0.871556	±	0.125885		1	±	0.0718851	0.798109	±	0.0187935		GC-MS				positive	yes
Quercetin-3Glc-6"Rha (Rutin)	1	±	0.0733287	0.973323	±	0.0745169		1	±	0.0598709	0.739485	±	0.122267		1	±	0.0976849	1.28826	±	0.0824757		1	±	0.0486576	1.12238	±	0.0614927		1	±	0.0323489	1.01262	±	0.0486572		LC-MS	609.2		11.25	negative	yes
Saccharopine	1	±	0.153378	1.18814	±	0.187904		1	±	0.125259	0.801505	±	0.17294		1	±	0.247861	N/D	±	N/D		N/D	±	N/D	N/D	±	N/D		1	±	0.152606	N/D	±	N/D		GC-MS				positive	yes
Serine	1	±	0.0851821	1.1353	±	0.11188		1	±	0.122269	0.802485	±	0.0859387		1	±	0.137024	1.17057	±	0.119559		1	±	0.143168	0.335457	±	0.0503587		1	±	0.107385	0.700998	±	0.102404		GC-MS				positive	yes
Sorbose	1	±	0.0766486	1.38678	±	0.148776		1	±	0.0746892	0.996498	±	0.0826962		1	±	0.226822	0.930109	±	0.0557574		1	±	0.169028	0.970708	±	0.200081		1	±	0.123843	1.06461	±	0.143421		GC-MS				positive	yes
Squalene	1	±	0.163264	7.57916	±	4.81343		1	±	0.139628	1.02903	±	0.172735		1	±	0.263155	0.735395	±	0.115598		1	±	0.203322	0.680158	±	0.237836		1	±	0.237635	0.887384	±	0.170587		GC-MS				positive	yes
Stearate	1	±	0.0861711	1.43984	±	0.105403		1	±	0.0632933	1.0005	±	0.0950466		1	±	0.420713	1.14355	±	0.0161861		1	±	0.15753	1.24774	±	0.15391		1	±	0.143965	1.32307	±	0.0963908		GC-MS				positive	yes
Succinate	1	±	0.230557	0.869879	±	0.243355		1	±	0.156172	1.19804	±	0.264836		1	±	0.2255	0.992613	±	0.143485		1	±	0.294493	0.929064	±	0.149293		1	±	0.135378	1.26589	±	0.168239		GC-MS				positive	yes
Sucrose	1	±	0.0631232	1.06038	±	0.035631		1	±	0.0732106	1.01026	±	0.0681403		1	±	0.10668	0.983102	±	0.172942		1	±	0.0760724	0.986679	±	0.0891767		1	±	0.0202817	0.846501	±	0.0599487		GC-MS				positive	yes
Tagatose	1	±	0.149655	1.34141	±	0.128871		1	±	0.138802	1.08665	±	0.153664		1	±	0.542502	0.548012	±	0.0639819		1	±	0.131019	0.912227	±	0.150038		1	±	0.163879	0.875389	±	0.118095		GC-MS				positive	yes
Threitol	1	±	0.136306	1.54242	±	0.115625		1	±	0.0790037	0.823668	±	0.101712		1	±	0.137432	1.24666	±	0.103362		1	±	0.116407	1.02869	±	0.0882078		1	±	0.0409852	0.966673	±	0.0947354		GC-MS				positive	yes
Threonate	1	±	0.0721897	1.3147	±	0.122731		1	±	0.051109	1.0417	±	0.0955486		1	±	0.108435	0.949059	±	0.0622282		1	±	0.162966	0.914842	±	0.164958		1	±	0.0863526	1.11702	±	0.12459		GC-MS				positive	yes
Threonine	1	±	0.0645314	1.23648	±	0.11264		1	±	0.0913378	0.913646	±	0.098464		1	±	0.122247	1.05428	±	0.0966508		1	±	0.0983458	0.274385	±	0.0387003		1	±	0.0682005	0.418658	±	0.0403505		GC-MS				positive	yes
Trehalose	1	±	0.113251	1.06842	±	0.138872		1	±	0.0495269	0.740129	±	0.091792		1	±	0.0824607	1.14468	±	0.140382		1	±	0.105007	0.957521	±	0.124386		1	±	0.101033	0.626209	±	0.0730643		GC-MS				positive	yes
Tyrosine	1	±	0.101188	1.4285	±	0.204627		1	±	0.0576959	0.880689	±	0.0774353		1	±	0.120048	1.00782	±	0.0635731		1	±	0.121972	0.895228	±	0.155234		1	±	0.0835067	1.0842	±	0.110963		GC-MS				positive	yes
Nicotianoside tetra-glycoside 1	1	±	0.164617	0.856325	±	0.0810763		1	±	0.100587	1.2507	±	0.1518		1	±	0.102723	1.13862	±	0.145517		1	±	0.132182	0.885467	±	0.0674794		1	±	0.108574	2.01703	±	0.235368		LC-MS	1053.3		15.19	negative
Nicotianoside tetra-glycoside 2	1	±	0.0736697	1.28993	±	0.0830294		1	±	0.146679	1.02758	±	0.120168		1	±	0.14307	1.24135	±	0.109291		1	±	0.118349	0.797705	±	0.0650388		1	±	0.0227087	0.997092	±	0.0275264		LC-MS	1053		18.5	negative
Nicotianoside tetra-glycoside 3	1	±	0.182424	1.25851	±	0.0970486		1	±	0.206632	1.34308	±	0.194302		1	±	0.189395	1.34521	±	0.140998		1	±	0.160154	0.82963	±	0.0729385		1	±	0.0386553	1.19209	±	0.0755933		LC-MS	1067.5		18.5	negative
Nicotianoside tetra-glycoside 4	1	±	0.0946758	1.25467	±	0.17401		1	±	0.122257	0.85183	±	0.0692344		1	±	0.149509	0.849879	±	0.0592177		1	±	0.0762237	0.881788	±	0.0765421		1	±	0.0694541	1.59431	±	0.0903417		LC-MS	1069.6		18.04	negative
Nicotianoside tetra-glycoside 5	1	±	0.137357	0.83006	±	0.098534		1	±	0.145933	0.853756	±	0.117117		1	±	0.163338	1.07578	±	0.133022		1	±	0.148952	1.08827	±	0.162935		1	±	0.0933263	2.25151	±	0.235232		LC-MS	1083.6		16.8	negative
Nicotianoside tetra-glycoside 6	1	±	0.12526	1.34623	±	0.062187		1	±	0.166553	1.04589	±	0.126064		1	±	0.160559	1.34568	±	0.143516		1	±	0.139818	0.897709	±	0.0698319		1	±	0.0535434	1.49511	±	0.112784		LC-MS	1083.6		17.4	negative
CGA-related (353 m/z)	1	±	0.0221642	0.917848	±	0.0269866		1	±	0.0334661	1.04651	±	0.0509377		1	±	0.0593259	1.07536	±	0.0436403		1	±	0.0638662	1.04064	±	0.0370302		1	±	0.0172763	0.954122	±	0.0370562		LC-MS	352		8.47	negative
CGA-related (715 m/z)	1	±	0.0148012	0.924462	±	0.0354008		1	±	0.026988	0.989093	±	0.0412567		1	±	0.0588368	1.04052	±	0.0434688		1	±	0.0647858	1.02556	±	0.0257294		1	±	0.0336455	1.1305	±	0.102723		LC-MS	715.4		8.38	negative
Nicotianoside di-glycoside 1	1	±	0.150272	1.5386	±	0.129927		1	±	0.129688	1.32163	±	0.196002		1	±	0.148908	1.46616	±	0.164108		1	±	0.169949	0.868646	±	0.11816		1	±	0.0725722	0.455683	±	0.0402439		LC-MS	775.4		21.1	negative
Nicotianoside di-glycoside 2	1	±	0.0518336	1.33237	±	0.059892		1	±	0.0673179	1.27382	±	0.183654		1	±	0.133152	1.08078	±	0.0566337		1	±	0.0449783	0.862335	±	0.0693984		1	±	0.0412968	0.639353	±	0.0491789		LC-MS	791.4		16.44	negative
Nicotianoside tri-glycoside 1	1	±	0.132328	1.281	±	0.0804811		1	±	0.110148	1.25984	±	0.153402		1	±	0.120771	1.42658	±	0.148835		1	±	0.138645	0.81926	±	0.0807364		1	±	0.0521352	0.676196	±	N/D		LC-MS	881		19.13	negative
Nicotianoside tri-glycoside 2	1	±	0.0601499	1.05954	±	0.0461957		1	±	0.0706262	1.04832	±	0.127996		1	±	0.105256	1.56922	±	0.106216		1	±	0.0647858	0.9338	±	0.0744743		1	±	0.0519434	0.756369	±	0.0413674		LC-MS	887.3		15.78	negative
Nicotianoside tri-glycoside 3	1	±	0.112984	1.23209	±	0.0816163		1	±	0.167548	1.1584	±	0.143275		1	±	0.130976	1.1949	±	0.11026		1	±	0.145745	0.796683	±	0.0564785		1	±	0.0409213	1.02463	±	0.0573132		LC-MS	921.5		18.7	negative
Nicotianoside tri-glycoside 4	1	±	0.0922376	1.29419	±	0.119657		1	±	0.0840845	1.03794	±	0.101245		1	±	0.118105	1.67343	±	0.0378423		1	±	0.0556433	0.950814	±	0.107521		1	±	0.0390652	0.925659	±	0.0745602		LC-MS	921.5		19.47	negative
Nicotianoside tri-glycoside 5	N/D	±	N/D	N/D	±	N/D		N/D	±	N/D	N/D	±	N/D		N/D	±	N/D	N/D	±	N/D		N/D	±	N/D	N/D	±	N/D		1	±	0.124195	2.13082	±	0.203315		LC-MS	921.5		20.5	negative
Nicotianoside tri-glycoside 6	1	±	0.165487	1.22674	±	0.111918		1	±	0.131806	1.52231	±	0.189306		1	±	0.156308	1.35376	±	0.136264		1	±	0.152095	0.925692	±	0.101248		1	±	0.0539945	0.805913	±	0.0635421		LC-MS	921.6		20.2	negative
unknown	1	±	0.0750273	1.05326	±	0.108297		1	±	0.0939556	0.892258	±	0.0784988		1	±	0.159981	0.893351	±	0.0620466		1	±	0.0566559	0.684388	±	0.0562165		1	±	0.0636595	0.712607	±	0.057372		LC-MS	974.6		18.06	negative
Valine	1	±	0.0485031	1.25704	±	0.154561		1	±	0.0834756	0.894251	±	0.0714833		1	±	0.0689779	0.970704	±	0.0831522		1	±	0.167062	0.480599	±	0.0839111		1	±	0.0875733	0.74204	±	0.0486843		GC-MS				positive	yes

## Sheet: B- Mock -inoculated
METABOLITE	1 dpi				5 dpi				8 dpi				15 dpi				22 dpi				assignment of peaks identity
	Avr		SE		Avr		SE		Avr		SE		Avr		SE		Avr		SE		detected by	m/z	ion adduct	RT (min)	scanning mode	identification by standar compound
2-oxoglutarate	1	±	0.213048		1.05721	±	0.18505		0.237572	±	0.0531847		0.339884	±	0.0845293		0.668355	±	0.0988573		GC-MS				positive	yes
2-oxogulonate	1	±	0.181788		1.038	±	0.0946015		0.685942	±	0.0966801		0.929732	±	0.0937004		0.879724	±	0.121902		GC-MS				positive	yes
4-hydroxybutyrate	1	±	0.0796369		0.89251	±	0.131778		1.17881	±	0.0758212		0.808401	±	0.112073		0.479089	±	0.0572673		GC-MS				positive	yes
4-hydroxycinnamate	1	±	0.0382855		0.821246	±	0.102364		1.07039	±	0.0403392		1.07746	±	0.17347		1.63673	±	0.226479		GC-MS				positive	yes
Adenine	1	±	0.169613		1.12368	±	0.104008		0.784971	±	0.0430257		1.98542	±	0.182311		1.2342	±	0.173369		GC-MS				positive	yes
Alanine	1	±	0.151528		0.156813	±	0.0374548		0.421455	±	0.0967176		0.102669	±	0.00117621		0.246749	±	0.0682002		GC-MS				positive	yes
Asparagine	1	±	0.175486		0.622264	±	0.162893		1.05058	±	0.163463		1.17931	±	0.162535		1.27783	±	0.238233		GC-MS				positive	yes
Benzoate	1	±	0.102255		0.892555	±	0.0802794		0.869458	±	0.0728822		0.958417	±	0.118299		0.88229	±	0.0501563		GC-MS				positive	yes
Beta-alanine	1	±	0.0999707		0.607304	±	0.0524864		0.355272	±	0.048743		0.286046	±	0.0447223		0.326366	±	0.0210463		GC-MS				positive	yes
Caffeate	1	±	0.0948577		0.852895	±	0.0635954		0.59199	±	0.0511878		0.948076	±	0.229197		1.21864	±	0.11303		GC-MS				positive	yes
Cellobiose	1	±	0.19676		0.717821	±	0.188805		0.920794	±	0.163427		0.996999	±	0.0218682		1.86123	±	0.169907		GC-MS				positive	yes
Chrologenate related 1	1	±	0.0494039		0.926339	±	0.0478334		1.24655	±	0.133109		2.33714	±	0.162398		4.30305	±	0.136514		LC-MS	353.1		13.51	negative
Chrologenate related 2	1	±	0.0478863		0.928298	±	0.0508755		2.05874	±	0.0588512		2.42074	±	0.144589		2.11048	±	0.0716074		LC-MS	359.2	Na	10.73	negative
Chrologenate related 3	1	±	0.0562469		1.35343	±	0.049301		2.24958	±	0.0904334		3.10246	±	0.150848		3.14578	±	0.0590449		LC-MS	359.2	Na	9.97	negative
Chrologenic acid (Cafferoyl-4-quinate)	1	±	0.0306333		1.22156	±	0.0728624		1.04071	±	0.0828977		1.3461	±	0.096092		2.78646	±	0.0598749		LC-MS	375.2	Na	12.93	negative	yes
Chrologenic acid (putative cafferoyl-3-quinate)	1	±	0.0696472		1.11338	±	0.0970927		1.37423	±	0.157624		1.5004	±	0.1767		1.31988	±	0.0235052		LC-MS	375.2	Na	6.51	negative
Chrologenic acid (putative cafferoyl-5-quinate)	1	±	0.0414214		0.526317	±	0.0675974		0.369414	±	0.255468		1.30759	±	0.0764962		2.33888	±	0.128183		LC-MS	375.2	Na	6.96	negative
Chrologenate related 4	1	±	0.0370555		1.11796	±	0.0847096		1.01376	±	0.0700962		1.12072	±	0.0844282		1.60645	±	0.04284		LC-MS	375.2	Na	9.39	negative
Coumaroly-4-quinate	1	±	0.0163859		0.95281	±	0.0227385		1.0998	±	0.0243099		1.29803	±	0.0599049		1.19468	±	0.0425453		LC-MS	375	Na	8.32	negative
Citrate	1	±	0.187969		0.348137	±	0.0228516		0.0780687	±	0.01239		0.264046	±	0.0705978		0.447948	±	0.0411962		GC-MS				positive	yes
Dehydroascorbate	1	±	0.232863		1.54348	±	0.261545		1.1386	±	0.577364		1.53367	±	0.307586		2.30647	±	0.420791		GC-MS				positive	yes
Fructose	1	±	0.108368		0.840181	±	0.0852951		0.808912	±	0.0668205		1.07039	±	0.0547082		1.14018	±	0.035003		GC-MS				positive	yes
Fructose-6-phosphate	1	±	0.498698		1.38561	±	0.230506		1.58697	±	0.30256		1.02574	±	0.355162		1.64399	±	0.529675		GC-MS				positive	yes
Fumarate	1	±	0.15629		0.289601	±	0.0403392		0.16694	±	0.0171882		0.19825	±	0.0281158		0.270205	±	0.0147865		GC-MS				positive	yes
GABA	1	±	0.110301		0.761651	±	0.0707296		0.65832	±	0.0484995		0.853788	±	0.122737		0.760332	±	0.0445324		GC-MS				positive	yes
Glucarate	1	±	0.0957629		0.989523	±	0.0849849		1.34279	±	0.180598		2.53879	±	0.237166		2.10014	±	0.120264		GC-MS				positive	yes
Glucose	1	±	0.0557295		0.650943	±	0.0803565		0.632665	±	0.0923075		1.01061	±	0.0330977		0.983491	±	0.0217162		GC-MS				positive	yes
Glucose-6-phosphate	1	±	0.464613		1.35705	±	0.293469		1.37927	±	0.239146		1.06315	±	0.36193		1.52587	±	0.590716		GC-MS				positive	yes
Glutamate	1	±	0.0517137		0.468245	±	0.0927818		0.544629	±	0.0831183		0.326523	±	0.0483283		0.536599	±	0.0398014		GC-MS				positive	yes
Glutamine	1	±	0.180234		0.408763	±	0.115361		0.799004	±	0.303685		1.00823	±	0.437264		0.623248	±	0.0324594		GC-MS				positive	yes
Glutarate	1	±	0.0517137		0.685021	±	0.0670653		1.06315	±	0.0923841		N/D	±	N/D		N/D	±	N/D		GC-MS				positive	yes
Glycerate	1	±	0.119676		0.45554	±	0.0964326		0.686702	±	0.0450832		0.435433	±	0.0580668		0.208077	±	0.040107		GC-MS				positive	yes
Glycerol	1	±	0.177259		0.830409	±	0.158325		0.680557	±	0.089494		1.07431	±	0.315003		0.640029	±	0.0266333		GC-MS				positive	yes
Glycine	1	±	0.11048		1.11859	±	0.155222		0.369091	±	0.0356267		2.60343	±	0.151973		2.05017	±	0.14014		GC-MS				positive	yes
Glycolate	1	±	0.098889		1.07968	±	0.0799358		0.504937	±	0.0412109		1.36661	±	0.169376		1.10668	±	0.0947767		GC-MS				positive	yes
Gulonate	1	±	0.0956699		0.875214	±	0.0806844		0.674003	±	0.0284245		0.800653	±	0.038771		0.614339	±	0.0828562		GC-MS				positive	yes
Isocitrate	1	±	0.0670653		0.835669	±	0.0566153		0.676996	±	0.0675812		0.96321	±	0.054344		0.780613	±	0.0623876		GC-MS				positive	yes
Kaempferol-3Glc-6"Rha	1	±	0.0723748		0.753027	±	0.039755		0.860461	±	0.0952314		1.56958	±	0.0844831		3.17907	±	0.142068		LC-MS	593.2		12.25	negative
Kaempferol-glycoside 1 (593m/z)	1	±	0.0516662		0.50119	±	0.037231		0.819739	±	0.049756		1.02121	±	0.0508265		2.11344	±	0.0711077		LC-MS	593.2		8.9	negative
Kaempferol-glycoside 2 (593m/z)	1	±	0.0485031		0.991384	±	0.0200677		1.01376	±	0.0286531		2.66681	±	0.0474379		5.20082	±	0.0425453		LC-MS	593.4		11.96	negative
Lactate	1	±	0.171168		0.698282	±	0.0413094		0.660781	±	0.164752		0.698346	±	0.149894		0.681782	±	0.0152402		GC-MS				positive	yes
Lactulose	1	±	0.0990054		0.806485	±	0.148067		1.60203	±	0.452357		2.65208	±	0.253052		3.61961	±	0.302949		GC-MS				positive	yes
Lysine	1	±	0.0691821		0.966648	±	0.0655015		0.994918	±	0.139141		3.10201	±	0.636441		1.16988	±	0.0558127		GC-MS				positive	yes
Malate	1	±	0.055467		0.782356	±	0.0585392		0.884996	±	0.0813204		1.12763	±	0.199034		0.929404	±	0.0438407		GC-MS				positive	yes
Maleate	1	±	0.103875		0.782356	±	0.0738827		0.884996	±	0.177155		1.12763	±	0.110496		0.929404	±	0.0918932		GC-MS				positive	yes
Malonate	1	±	0.112782		0.954913	±	0.103919		1.16339	±	0.0655316		1.20083	±	0.139877		0.85452	±	0.0655062		GC-MS				positive	yes
Maltose	1	±	0.171439		1.68387	±	0.203546		2.37174	±	0.551957		9.8698	±	0.613846		9.45061	±	0.449831		GC-MS				positive	yes
Mannose	1	±	0.0968203		1.23159	±	0.154067		0.886575	±	0.0897698		1.25712	±	0.0998279		1.45926	±	0.112985		GC-MS				positive	yes
Methionine	1	±	0.122586		0.649662	±	0.0724031		0.359689	±	0.0393555		0.909254	±	0.103426		0.849014	±	0.0840938		GC-MS				positive	yes
Myo-inositol	1	±	0.0849542		0.954981	±	0.0536462		0.926645	±	0.0915575		1.73256	±	0.288525		1.00207	±	0.0653877		GC-MS				positive	yes
Myristate	1	±	0.0552187		0.956411	±	0.0488555		0.799876	±	0.0350488		1.13003	±	0.104981		0.964779	±	0.0152274		GC-MS				positive	yes
Nicotinate	1	±	0.0863654		0.730864	±	0.0506111		0.548903	±	0.0557898		0.639372	±	0.0498361		0.70049	±	0.0894312		GC-MS				positive	yes
Palmitate	1	±	0.0777483		0.924608	±	0.0667213		0.781919	±	0.0446578		1.08672	±	0.127215		0.841017	±	0.0476281		GC-MS				positive	yes
Pelargonate	1	±	0.145702		0.957736	±	0.0765263		0.871003	±	0.0941431		1.02344	±	0.179764		1.33487	±	0.13833		GC-MS				positive	yes
Phenylalanine	1	±	0.0449596		0.889382	±	0.0601335		0.332869	±	0.0179204		0.460316	±	0.0490019		0.706383	±	0.0875669		GC-MS				positive	yes
Phosphorate	1	±	0.110579		1.28427	±	0.17221		1.10276	±	0.176174		0.295655	±	0.0237629		0.161232	±	0.00613351		GC-MS				positive	yes
Proline	1	±	0.0892301		0.100182	±	0.0172762		0.400778	±	0.0982448		0.344362	±	0.0656728		0.232986	±	0.0524247		GC-MS				positive	yes
Putrescine	1	±	0.140389		0.639664	±	0.132477		0.484983	±	0.168431		0.683925	±	0.04438		1.26931	±	0.149992		GC-MS				positive	yes
Pyruvate	1	±	0.403361		0.940753	±	0.108752		0.769064	±	0.230187		0.718964	±	0.0631852		1.18626	±	0.14497		GC-MS				positive	yes
Quercetin-3Glc	1	±	0.047483		1.08819	±	0.0358911		1.17113	±	0.0931224		1.95664	±	0.11414		4.24757	±	0.224591		LC-MS	463.1		11.96	negative	yes
Raffinose	1	±	0.0552187		0.954913	±	0.0656728		1.03254	±	0.103919		0.909254	±	0.00613351		0.929404	±	0.0438407		GC-MS				positive	yes
Rhamnose	1	±	0.082325		1.07779	±	0.109502		1.27941	±	0.224469		1.66843	±	0.0739264		2.83585	±	0.11048		GC-MS				positive	yes
Ribose	1	±	0.0443651		0.905465	±	0.0904284		1.12639	±	0.158015		1.25293	±	0.0703502		1.24004	±	0.0433648		GC-MS				positive	yes
Quercetin-3Glc-6"Rha (Rutin)	1	±	0.0733287		0.941573	±	0.0563728		1.33966	±	0.130864		2.37949	±	0.11578		3.80232	±	0.123001		LC-MS	609.2		11.25	negative	yes
Saccharopine	1	±	0.132497		0.635455	±	0.0795962		0.493828	±	0.122401		0.957736	±	0.0669874		1.02344	±	0.0536462		GC-MS				positive	yes
Serine	1	±	0.0581406		0.684596	±	0.0837047		0.708807	±	0.0761634		1.06029	±	0.067841		0.922187	±	0.0392308		GC-MS				positive	yes
Sorbose	1	±	0.0477155		1.03254	±	0.0771197		0.83261	±	0.086766		1.36808	±	0.249252		0.935971	±	0.0850334		GC-MS				positive	yes
Squalene	1	±	0.141198		1.45848	±	0.166867		1.07698	±	0.150436		2.55602	±	0.519695		0.914931	±	0.120756		GC-MS				positive	yes
Stearate	1	±	0.0516686		0.84581	±	0.0535341		0.69487	±	0.0337041		0.974617	±	0.117971		0.738904	±	0.0467237		GC-MS				positive	yes
Succinate	1	±	0.230557		0.626494	±	0.0978407		0.378485	±	0.0853485		0.737433	±	0.217169		0.501497	±	0.0678917		GC-MS				positive	yes
Sucrose	1	±	0.0631232		0.978558	±	0.0716409		0.834104	±	0.0889821		1.01987	±	0.077584		1.191	±	0.0241556		GC-MS				positive	yes
Tagatose	1	±	0.149655		0.991384	±	0.137606		0.84909	±	0.10342		2.01323	±	0.0811746		1.16162	±	0.19083		GC-MS				positive	yes
Threitol	1	±	0.0627129		1.10367	±	0.0871937		1.34167	±	0.0646004		2.5469	±	0.17527		2.80049	±	0.0320505		GC-MS				positive	yes
Threonate	1	±	0.0488378		0.977611	±	0.0499647		0.738556	±	0.0610014		0.935892	±	0.0623715		0.958235	±	0.0458596		GC-MS				positive	yes
Threonine	1	±	0.0350321		0.810914	±	0.0740671		0.733698	±	0.0644348		1.10455	±	0.089999		0.926396	±	0.0407468		GC-MS				positive	yes
Trehalose	1	±	0.109648		0.620351	±	0.0307241		0.360497	±	0.0288188		0.527661	±	0.045724		0.503579	±	0.0542079		GC-MS				positive	yes
Tyrosine	1	±	0.0634395		0.623038	±	0.0359467		0.629643	±	0.0719911		1.08861	±	0.132779		0.878925	±	0.0774703		GC-MS				positive	yes
Nicotianoside tetra-glycoside 1	1	±	0.164617		1.29183	±	0.12994		1.69933	±	0.17456		3.10142	±	0.409952		2.65375	±	0.288129		LC-MS	1053.3		15.19	negative
Nicotianoside tetra-glycoside 2	1	±	0.0736697		3.04432	±	0.446538		3.88817	±	0.556282		13.0421	±	1.54351		17.7015	±	0.401977		LC-MS	1053		18.5	negative
Nicotianoside tetra-glycoside 3	1	±	0.182424		3.51	±	0.725277		4.58552	±	0.868475		19.2419	±	3.08166		25.8852	±	1.0006		LC-MS	1067.5		18.5	negative
Nicotianoside tetra-glycoside 4	1	±	0.0946758		2.64806	±	0.323742		3.651	±	0.545857		14.2179	±	1.08374		15.6342	±	1.08586		LC-MS	1069.6		18.04	negative
Nicotianoside tetra-glycoside 5	1	±	0.137357		1.05541	±	0.154018		1.05582	±	0.172456		4.55935	±	0.679125		6.2968	±	0.587657		LC-MS	1083.6		16.8	negative
Nicotianoside tetra-glycoside 6	1	±	0.12526		1.65213	±	0.275167		1.51547	±	0.243323		7.43348	±	1.03933		17.0366	±	0.912195		LC-MS	1083.6		17.4	negative
CGA-related (353 m/z)	1	±	0.0221642		0.724165	±	0.0242349		0.799615	±	0.0474379		1.18234	±	0.0755118		1.56418	±	0.0270232		LC-MS	352		8.47	negative
CGA-related (715 m/z)	1	±	0.0148012		0.743578	±	0.0200677		0.736559	±	0.0433368		1.10648	±	0.0746351		1.28831	±	0.0286531		LC-MS	715.4		8.38	negative
Nicotianoside di-glycoside 1	1	±	0.150272		2.17476	±	0.282042		2.98715	±	0.44481		3.94078	±	0.669734		4.4951	±	0.326219		LC-MS	775.4		21.1	negative
Nicotianoside di-glycoside 2	1	±	0.0518336		1.60993	±	0.108377		2.92055	±	0.388878		3.80929	±	0.171335		3.13564	±	0.129492		LC-MS	791.4		16.44	negative
Nicotianoside tri-glycoside 1	1	±	0.132328		1.53614	±	0.169204		1.73848	±	0.209958		2.96398	±	0.410942		2.49876	±	0.130274		LC-MS	881		19.13	negative
Nicotianoside tri-glycoside 2	1	±	0.0601499		1.65023	±	0.11655		1.79174	±	0.188591		3.39663	±	0.220053		2.94654	±	0.153053		LC-MS	887.3		15.78	negative
Nicotianoside tri-glycoside 3	1	±	0.112984		3.11348	±	0.521657		3.84877	±	0.504096		11.8609	±	1.72867		16.1127	±	0.659352		LC-MS	921.5		18.7	negative
Nicotianoside tri-glycoside 4	1	±	0.0922376		1.46037	±	0.122794		2.04478	±	0.241498		7.41345	±	0.412508		5.44365	±	0.212657		LC-MS	921.5		19.47	negative
Nicotianoside tri-glycoside 5	1	±	0.0148012		1.99372	±	0.04284		1.99372	±	0.0358911		4.95303	±	0.0508755		4.95303	±	0.0200677		LC-MS	921.5		20.5	negative
Nicotianoside tri-glycoside 6	1	±	0.165487		2.25899	±	0.29775		4.12983	±	0.645526		8.19307	±	1.24612		8.08492	±	0.436542		LC-MS	921.6		20.2	negative
unknown	1	±	0.0750273		1.81861	±	0.170869		1.75824	±	0.281285		2.85861	±	0.161957		2.96607	±	0.188819		LC-MS	974.6		18.06	negative
Valine	1	±	0.0485031		0.667907	±	0.055754		0.53372	±	0.0150698		1.01035	±	0.109992		0.691612	±	0.0321815		GC-MS				positive	yes
