# Supplementary material for: Metabolic and miRNA Profiling of TMV Infected Plants Reveals Biphasic Temporal Changes
Source: PLoS One. 2011 Dec 12;6(12):e28466. doi: 10.1371/journal.pone.0028466 (PMC3236191; doi:10.1371/journal.pone.0028466)
Supplement: Figure S2 — Excel table showing the data used to build Figure 2 and 3 . A) Metabolite changes detected in systemic leaves from TMV and Mock-inoculated plants, data is presented normalized for each time point and as a ratio between the levels of each metabolite in infected versus the mock-inoculated plants in each time point, this ratios indicate the metabolic alteration produced by the virus infection at each time point. B) Metabolite changes detected in Mock-Inoculated plants along the time course of the experiment, data is showed as the ratio between data of each time point of mock-inoculated samples versus the first dpi of mock-inoculated. This ratio indicates the metabolic changes produced as a consequence of the sampled leaf development along the time of the experiment. In addition in both A and B tables information about the peak assignment is display. (XLS) [file pone.0028466.s002.xls]

## Sheet: miR accumulation-Infection (A)
Species		miR		Median value by species and miR type 5dpi					Median value by species and miR type 15dpi					Median value by species and miR type 22dpi
				MOCK		TMV			MOCK		TMV			MOCK		TMV
ath		156		48.8891		34.9677			31.7876		60.6145			41.3803		66.7897
mtr		156		33.7404		no data			35.3474		30.2101			33.9171		33.6339
osa		156		32.6784		25.7989			29.0342		44.7978			34.6824		45.0292
ptc		156		33.2829		26.8038			32.407		35.5483			32.3835		80.0181
sbi		156		36.4181		22.2948			38.8067		40.7672			48.0452		67.3122
ath		157		63.3317		61.1346			53.6728		79.3445			45.0706		70.6597
ath		159		224.08		221.224			328.039		339.432			110.847		132.965
osa		159		348.007		261.459			351.879		414.7			167.449		157.021
ptc		159		42.5494		45.9607			63.8666		50.1377			36.0048		44.9621
sof		159		169.076		126.646			282.501		252.527			54.6618		150.547
ath		160		51.1968		14.4145			27.9165		70.9211			46.3433		46.6534
osa		160		32.7499		26.6839			27.5658		67.2702			37.9043		49.241
ptc		160		no data		25.9919			21.1938		27.5009			31.1233		35.1718
ath		164		39.2272		28.2019			41.9415		38.7279			35.6617		37.3856
osa		164		22.5714		17.1802			25.1418		38.2926			34.7466		50.1702
ptc		164		no data		13.0604			25.6666		27.0333			24.5415		40.5294
sbi		164		25.8043		24.0914			28.9812		27.0969			28.7494		38.2492
ath		165		37.9859		36.3451			38.1282		55.4372			36.7772		39.7459
ath		166		144.489		45.8496			51.8956		180.114			63.9651		65.3594
osa		166		69.5506		36.0933			51.5813		136.541			85.8181		70.6067
ptc		166		34.9205		26.2711			65.3948		89.0032			40.213		45.8236
sbi		166		109.984		56.7814			63.6945		179.557			59.4098		122.1
ath		167		132.05		64.9619			90.1657		236.448			71.8012		160.882
ptc		167		100.497		40.2901			125.983		146.126			59.0625		42.1241
sof		167		146.413		49.0061			166.925		170.722			92.7688		82.2801
ath		168		69.6292		55.1447			47.0893		216.786			43.8986		106.422
osa		168		27.9581		16.8666			20.0314		57.1346			25.4561		no data
sof		168		46.4527		33.2286			24.1058		81.0433			38.9602		83.4068
ath		169		19.3816		22.6843			29.8847		19.0263			28.1036		33.7706
osa		169		23.9927		27.1492			20.5875		20.2528			93.4165		73.8907
ptc		169		22.8975		28.2309			20.9316		25.7404			36.3273		46.9281
sbi		169		no data		30.9092			18.3907		16.7983			49.3796		64.6729
zma		169		no data		28.6794			14.3642		27.2103			34.8534		336.466
ath		170		no data		no data			24.4185		94.1487			no data		no data
ath		171		64.7519		31.6239			31.6975		52.9628			56.926		109.276
mtr		171		25.3102		no data			23.6503		24.2904			no data		no data
ptc		171		23.4097		16.9188			30.3212		36.7526			31.7071		34.4891
sbi		171		34.3606		33.7609			33.4535		32.5913			57.4579		58.3222
zma		171		93.3574		34.8574			134.434		122.488			70.8097		136.498
ath		172		47.7671		26.9146			41.4766		39.9305			33.6228		42.0686
ptc		172		36.1022		19.12			25.2744		31.1507			40.9352		112.54
sbi		172		41.2011		34.8385			44.1554		34.8451			49.7192		52.4023
ath		319		35.3954		37.2603			44.4924		35.074			37.5545		34.9114
ppt		319		63.1937		56.7984			70.1996		78.3614			58.6719		41.6249
ptc		319		no data		39.455			25.4848		no data			38.5373		65.8168
ath		390		51.5235		41.1312			57.2019		76.8881			80.3717		139.263
ppt		390		45.156		34.8987			45.6044		77.9195			53.2489		112.276
ath		391		24.6228		31.2438			24.8201		43.1332			21.2268		24.3242
ath		393		26.0498		no data			30.9572		29.1631			429.686		48.3381
osa		393		no data		no data			22.3199		21.9921			no data		no data
ath		394		no data		35.534			18.8746		27.1636			79.0507		no data
ath		395		33.6443		46.4506			28.0759		33.028			35.6963		39.7092
mtr		395		23.4414		31.9359			26.7071		24.3727			43.3029		43.0487
osa		395		21.5196		35.7778			26.4603		21.323			57.7513		59.4889
sbi		395		18.4035		25.9164			28.4593		28.9602			23.8856		33.6301
ath		396		26.5478		42.8022			43.5557		23.2084			39.1783		79.8064
ptc		396		17.2011		27.0353			27.7423		no data			52.5905		57.3178
ath		397		36.2805		18.923			13.8496		23.4794			69.9889		120.671
ptc		397		no data		12.747			14.9622		24.2895			139.66		60.9378
ath		398		20.2879		15.3942			17.6902		23.9945			81.4641		273.615
ath		399		17.3518		19.5003			23.9989		29.4042			29.2944		33.6053
mtr		399		17.2445		27.7583			19.4628		27.1588			71.0405		133.616
osa		399		21.4307		no data			21.9961		no data			63.9333		74.6057
ptc		399		15.4303		22.2979			16.7352		24.4611			46.3476		51.1396
sbi		399		26.2851		28.4552			29.4428		26.8621			39.9158		37.3303
zma		399		no data		no data			31.8999		32.0136			no data		no data
ath		403		23.4502		24.8005			41.9633		40.4107			42.6368		31.1052
ath		404		35.0609		33.135			41.1974		46.7706			38.1261		42.7226
sof		408		23.8186		32.0935			18.539		33.518			428.787		202.949
ath		413		no data		34.9098			19.3003		26.5677			876.084		no data
osa		415		27.293		19.6861			30.8121		34.3382			53.439		83.0165
osa		446		no data		no data			21.5036		17.1719			20.7045		no data
ath		447		no data		no data			no data		no data			31.2429		33.5529
ptc		472		16.3356		25.9987			24.7119		22.5866			79.2472		81.1109
ptc		473		no data		no data			22.1542		17.6493			29.1404		no data
ptc		474		33.4035		28.3441			33.0162		28.6278			37.9402		43.1018
ptc		476		no data		no data			30.3925		20.0694			25.7785		no data
ptc		478		19.9724		33.898			26.4584		26.9551			40.6195		38.0475
ptc		480		no data		32.2085			18.9188		no data			32.6065		24.625
ptc		481		19.2925		29.6471			10.6022		17.239			26.9478		36.012
osa		529		no data		no data			28.6733		29.4992			no data		no data
osa		530		26.3222		no data			28.8337		22.9221			no data		no data
osa		531		no data		no data			19.2429		25.3374			no data		no data
ppt		533		21.2726		26.6113			21.5556		20.3076			31.2228		38.9399
ppt		535		29.1102		16.9335			28.4702		56.5349			38.5507		57.592
ath		773		no data		32.8986			12.776		17.1208			no data		no data
osa		806		no data		no data			19.3231		19.9552			no data		no data
osa		810		no data		no data			23.0778		48.478			no data		no data
osa		811		77.7129		65.0225			48.6676		65.572			30.8227		no data
osa		815		27.734		no data			34.9127		27.2075			22.9787		37.7815
osa		818		23.8539		29.0563			23.1158		28.0289			31.091		30.0828
osa		820		23.1704		32.6294			36.4632		40.8466			33.6293		34.3867
ppt		1211		no data		no data			10.9582		17.7707			no data		no data
ppt		1218		no data		no data			20.7186		20.5192			no data		no data
ppt		1223		no data		no data			16.1639		19.9028			39.0215		no data

## Sheet: Heatmap data (B)
miR	5 dpi	15 dpi	22 dpi
miR156/7	-0.379149	0.465078	0.701516
miR159/319	-0.079925	-0.0494806	-0.022055
miR160	-1.06202	1.31609	0.19356
miR164	-0.393749	-0.00851467	0.472135
miR165/6	-0.806084	1.1359	0.21787
miR167	-1.02342	1.39087	1.16392
miR168	-0.483335	1.74931	1.19064
miR169	0.235803	-0.126843	0.171343
miR171	-1.03391	0.27752	0.940815
miR172	-0.827627	-0.0548067	0.323304
miR390	-0.34818	0.610108	0.941576
miR391	0.343572	0.79729	0.196503
miR395	0.479679	-0.0512558	0.0992988
miR397	-0.93905	0.76155	0.785883
miR398	-0.39823	0.439748	1.74791
miR399	0.361146	0.29305	0.198066
miR403	0.0807694	-0.0543924	-0.454944
mR408	0.430191	0.854371	-1.07914
miR415	-0.471349	0.15632	0.635503
miR472	0.670422	-0.129739	0.0335364
miR474	-0.236953	-0.205757	0.184023
miR535	-0.781649	0.989689	0.579111
